# Supplementary material for: Prenatal Vitamin D, Multivitamin, and Folic Acid Supplementation and Brain Structure in Children with ADHD and ASD Traits: The Generation R Study
Source: Nutrients. 2025 Sep 17;17(18):2979. doi: 10.3390/nu17182979 (PMC12472298; doi:10.3390/nu17182979)
Supplement: Supplementary file 1 [file nutrients-17-02979-s001.zip]

Archive with 3 entries (3 files):
- Manuscript_gen-r_diet_supplementary_part1_covariate analyses_proof_DvR.pdf
- Manuscript_gen-r_diet_supplementary_part2_mediation models_DvR.xlsx
- Manuscript_gen-r_diet_supplementary_part3_ica factor loadings_DvR.xlsx
