# Supplementary material for: Prenatal Vitamin D, Multivitamin, and Folic Acid Supplementation and Brain Structure in Children with ADHD and ASD Traits: The Generation R Study
Source: Nutrients. 2025 Sep 17;17(18):2979. doi: 10.3390/nu17182979 (PMC12472298; doi:10.3390/nu17182979)
Supplement: Supplementary file 1 [file nutrients-17-02979-s001.zip › Manuscript_gen-r_diet_supplementary_part2_mediation models_DvR.xlsx]

## Sheet: Vitamin D mediation model
ADHD												ASD
	ADHD	~	Estimate	Std.Err	z-value	p-value	ci.lower	ci.upper					ASD	~	Estimate	Std.Err	z-value	p-value	ci.lower	ci.upper
	Vitamin D	(c)	-0.004	0.003	-1.114	0.265	-0.01	0.003					Vitamin D	(c)	-0.011	0.002	-4.613	0	-0.015	-0.006
	IC3	(b1)	-0.163	0.105	-1.546	0.122	-0.372	0.034					IC3	(b1)	-0.016	0.072	-0.229	0.819	-0.177	0.105
	IC2	(b2)	-0.149	0.107	-1.397	0.162	-0.367	0.061					IC2	(b2)	-0.165	0.077	-2.126	0.033	-0.301	-0.007
	IC1	(b3)	0.348	0.105	3.303	0.001	0.118	0.583					IC1	(b3)	0.01	0.085	0.114	0.909	-0.148	0.181
	IC4	(b4)	-0.167	0.105	-1.588	0.112	-0.407	0.009					IC4	(b4)	-0.157	0.087	-1.796	0.073	-0.32	0.031
	IC3	~											IC3	~
	Vitamin D	(a1)	0.002	0.001	2.227	0.026	0	0.003					Vitamin D	(a1)	0.002	0.001	2.609	0.009	0	0.003
	IC2	~											IC2	~
	Vitamin D	(a2)	0.002	0.001	4.42	0	0.001	0.004					Vitamin D	(a2)	0.003	0.001	4.058	0	0.001	0.004
	IC1	~											IC1	~
	Vitamin D	(a3)	-0.003	0.001	-5.397	0	-0.004	-0.002					Vitamin D	(a3)	-0.003	0.001	-4.363	0	-0.005	-0.002
	IC4	~											IC4	~
	Vitamin D	(a4)	0	0.001	0.594	0.553	-0.001	0.002					Vitamin D	(a4)	0	0.001	0.295	0.768	-0.001	0.002
	R-Square:												R-Square:
	ADHD	0.009											ASD	0.012
	IC3	0.002											IC3	0.003
	IC2	0.006											IC2	0.007
	IC1	0.01											IC1	0.01
	IC4	0											IC4	0
	Parameters:												Parameters:
		Std.Err	z-value	p-value	ci.lower	ci.upper								Std.Err	z-value	p-value	ci.lower	ci.upper
	indirect1	0	0	-1.263	0.207	-0.001							indirect1	0	0	-0.209	0.835	0
	indirect2	0	0	-1.307	0.191	-0.001							indirect2	0	0	-1.865	0.062	-0.001
	indirect3	-0.001	0	-2.668	0.008	-0.002							indirect3	0	0	-0.11	0.913	-0.001
	indirect4	0	0	-0.431	0.666	-0.001							indirect4	0	0	-0.283	0.778	0
	total	-0.006	0.003	-1.661	0.097	-0.012							total	-0.011	0.002	-4.767	0	-0.016

## Sheet: Folic Acid mediation model
ADHD													ASD
			Estimate	Std.Err	z-value	p-value	ci.lower	ci.upper								Estimate	Std.Err	z-value	p-value	ci.lower	ci.upper
	ADHD	~												ASD	~
	Folic acid	(c)	-0.021	0.012	-1.835	0.067	-0.045	0.002						Folic acid	(c)	-0.027	0.01	-2.787	0.005	-0.051	-0.011
	IC3	(b1)	-0.138	0.111	-1.245	0.213	-0.365	0.08						IC3	(b1)	-0.005	0.076	-0.069	0.945	-0.189	0.12
	IC2	(b2)	-0.229	0.113	-2.02	0.043	-0.517	-0.049						IC2	(b2)	-0.156	0.093	-1.67	0.095	-0.357	0
	IC1	(b3)	0.306	0.114	2.694	0.007	0.082	0.548						IC1	(b3)	0.057	0.108	0.53	0.596	-0.133	0.317
	IC4	(b4)	-0.098	0.13	-0.754	0.451	-0.386	0.141						IC4	(b4)	-0.173	0.101	-1.713	0.087	-0.376	0.032
	IC3	~												IC3	~
	Folic acid	(a1)	0.008	0.002	3.039	0.002	0.003	0.012						Folic acid	(a1)	0.008	0.003	3.107	0.002	0.003	0.014
	IC2	~												IC2	~
	Folic acid	(a2)	0.007	0.002	3.742	0	0.003	0.011						Folic acid	(a2)	0.008	0.002	3.529	0	0.003	0.012
	IC1	~												IC1	~
	Folic acid	(a3)	-0.005	0.002	-2.246	0.025	-0.01	0						Folic acid	(a3)	-0.005	0.002	-2.241	0.025	-0.01	0
	IC4	~												IC4	~
	Folic acid	(a4)	0.004	0.002	1.66	0.097	-0.001	0.009						Folic acid	(a4)	0.005	0.002	2.18	0.029	0	0.01
	R-Square:													R-Square:
		Estimate													Estimate
	ADHD	0.009												ASD	0.008
	IC3	0.005												IC3	0.005
	IC2	0.005												IC2	0.005
	IC1	0.003												IC1	0.002
	IC4	0.001												IC4	0.002
	Parameters:													Parameters:
		Estimate	Std.Err	z-value	p-value	ci.lower	ci.upper								Estimate	Std.Err	z-value	p-value	ci.lower	ci.upper
	indirect1	-0.001	0.001	-1.111	0.267	-0.003	0.001							indirect1	0	0.001	-0.068	0.946	-0.002	0.001
	indirect2	-0.002	0.001	-1.66	0.097	-0.004	0							indirect2	-0.001	0.001	-1.598	0.11	-0.003	0
	indirect3	-0.002	0.001	-1.805	0.071	-0.003	0							indirect3	0	0.001	-0.449	0.653	-0.002	0.001
	indirect4	0	0.001	-0.679	0.497	-0.002	0.001							indirect4	-0.001	0.001	-1.33	0.183	-0.003	0
	total	-0.026	0.011	-2.265	0.024	-0.052	-0.004							total	-0.03	0.01	-3.108	0.002	-0.053	-0.014

## Sheet: Multivitamin  mediation model
ADHD												ASD
	ADHD	~	Estimate	Std.Err	z-value	p-value	ci.lower	ci.upper					ASD	~	Estimate	Std.Err	z-value	p-value	ci.lower	ci.upper
	Multivitamin	(c)	0.132	0.21	0.626	0.531	-0.251	0.562					Folic acid	(c)	0.142	0.197	0.72	0.472	-0.352	0.511
	IC3	(b1)	-0.187	0.098	-1.899	0.058	-0.39	0.017					IC3	(b1)	-0.032	0.075	-0.424	0.672	-0.189	0.114
	IC2	(b2)	-0.193	0.105	-1.832	0.067	-0.436	-0.007					IC2	(b2)	-0.234	0.088	-2.673	0.008	-0.398	-0.061
	IC1	(b3)	0.378	0.093	4.048	0	0.207	0.561					IC1	(b3)	0.117	0.092	1.277	0.202	-0.095	0.281
	IC4	(b4)	-0.138	0.1	-1.386	0.166	-0.373	0.047					IC4	(b4)	-0.048	0.095	-0.502	0.616	-0.269	0.112
	IC3	~											IC3	~
	Multivitamin	(a1)	0.055	0.044	1.251	0.211	-0.038	0.138					Folic acid	(a1)	0.028	0.044	0.646	0.519	-0.064	0.115
	IC2	~											IC2	~
	Multivitamin	(a2)	0.104	0.04	2.585	0.01	-0.004	0.178					Folic acid	(a2)	0.128	0.044	2.898	0.004	0.024	0.213
	IC1	~											IC1	~
	Multivitamin	(a3)	-0.117	0.04	-2.913	0.004	-0.204	-0.046					Folic acid	(a3)	-0.155	0.042	-3.685	0	-0.241	-0.064
	IC4	~											IC4	~
	Multivitamin	(a4)	0.027	0.045	0.6	0.549	-0.081	0.105					Folic acid	(a4)	0.006	0.041	0.148	0.882	-0.085	0.088
	R-Square:												R-Square:
	ADHD	0.009											ASD	0.005
	IC3	0.001											IC3	0
	IC2	0.003											IC2	0.004
	IC1	0.003											IC1	0.006
	IC4	0											IC4	0
	Parameters:												Parameters:
	indirect1	Std.Err	z-value	p-value	ci.lower	ci.upper							indirect1	Std.Err	z-value	p-value	ci.lower	ci.upper
	indirect2	-0.01	0.011	-0.96	0.337	-0.038							indirect2	-0.001	0.003	-0.278	0.781	-0.009
	indirect3	-0.02	0.015	-1.379	0.168	-0.056							indirect3	-0.03	0.015	-2.003	0.045	-0.061
	indirect4	-0.044	0.02	-2.18	0.029	-0.094							indirect4	-0.018	0.014	-1.259	0.208	-0.038
	total	-0.004	0.008	-0.442	0.659	-0.021							total	0	0.004	-0.066	0.948	-0.008
	total	0.053	0.21	0.255	0.799	-0.324							total	0.093	0.199	0.467	0.64	-0.391

## Sheet: Dietary quality mediation model
ADHD												ASD
	ADHD	~	Estimate	Std.Err	z-value	p-value	ci.lower	ci.upper					ASD	~	Estimate	Std.Err	z-value	p-value	ci.lower	ci.upper
	Dietscore	(c)	-0.226	0.061	-3.704	0	-0.383	-0.129					Dietscore	(c)	-0.183	0.051	-3.581	0	-0.286	-0.075
	IC3	(b1)	-0.168	0.089	-1.888	0.059	-0.343	0.026					IC3	(b1)	0.001	0.075	0.018	0.986	-0.16	0.167
	IC2	(b2)	-0.189	0.1	-1.89	0.059	-0.385	0.006					IC2	(b2)	-0.152	0.086	-1.774	0.076	-0.372	-0.016
	IC1	(b3)	0.343	0.078	4.38	0	0.189	0.505					IC1	(b3)	0.098	0.088	1.121	0.262	-0.073	0.273
	IC4	(b4)	-0.05	0.096	-0.516	0.606	-0.228	0.166					IC4	(b4)	-0.064	0.079	-0.814	0.416	-0.215	0.154
	IC3	~											IC3	~
	Dietscore	(a1)	0.038	0.012	3.059	0.002	0.014	0.065					Dietscore	(a1)	0.039	0.014	2.814	0.005	0.015	0.068
	IC2	~											IC2	~
	Dietscore	(a2)	0.044	0.014	3.054	0.002	0.02	0.075					Dietscore	(a2)	0.054	0.014	3.745	0	0.021	0.084
	IC1	~											IC1	~
	Dietscore	(a3)	-0.044	0.015	-3.025	0.002	-0.075	-0.015					Dietscore	(a3)	-0.043	0.013	-3.398	0.001	-0.067	-0.013
	IC4	~											IC4	~
	Dietscore	(a4)	0.024	0.013	1.84	0.066	-0.004	0.049					Dietscore	(a4)	0.017	0.013	1.269	0.204	-0.008	0.048
	R-Square:												R-Square:
	ADHD	0.015											ASD	0.009
	IC3	0.004											IC3	0.004
	IC2	0.005											IC2	0.007
	IC1	0.005											IC1	0.004
	IC4	0.001											IC4	0.001
	Parameters:												Parameters:
		Std.Err	z-value	p-value	ci.lower	ci.upper								Std.Err	z-value	p-value	ci.lower	ci.upper
	indirect1	-0.006	0.004	-1.526	0.127	-0.016							indirect1	0	0.003	0.017	0.986	-0.007
	indirect2	-0.008	0.006	-1.501	0.133	-0.022							indirect2	-0.008	0.005	-1.566	0.117	-0.021
	indirect3	-0.015	0.006	-2.506	0.012	-0.029							indirect3	-0.004	0.004	-1.056	0.291	-0.013
	indirect4	-0.001	0.003	-0.457	0.648	-0.007							indirect4	-0.001	0.002	-0.564	0.573	-0.005
	total	-0.257	0.063	-4.105	0	-0.417							total	-0.196	0.051	-3.875	0	-0.302
