# Supplementary material for: Prenatal Vitamin D, Multivitamin, and Folic Acid Supplementation and Brain Structure in Children with ADHD and ASD Traits: The Generation R Study
Source: Nutrients. 2025 Sep 17;17(18):2979. doi: 10.3390/nu17182979 (PMC12472298; doi:10.3390/nu17182979)
Supplement: Supplementary file 1 [file nutrients-17-02979-s001.zip › Manuscript_gen-r_diet_supplementary_part3_ica factor loadings_DvR.xlsx]

## Sheet: tmpcort_dk_new
Cortical Area	Hemisphere	ICA factor loadings
		IC1	IC2	IC3	IC4
bankssts	L	0.43132	0.540123	-0.0973877	0.0718322
caudal middle frontal	L	0.414661	0.441322	-0.34263	0.238948
fusiform	L	0.401334	0.577791	-0.330579	-0.115733
inferior parietal	L	0.492401	0.491831	-0.255619	0.148437
inferior temporal	L	0.374986	0.67507	-0.173453	-0.153324
lateral occipital	L	0.330311	0.273662	-0.670501	-0.085388
lateral orbitofrontal	L	0.375732	0.708444	-0.272351	0.00145522
middle temporal	L	0.41521	0.662979	-0.189213	-0.0308988
pars opercularis	L	0.291141	0.43434	-0.371476	0.0800875
pars orbitalis	L	0.254332	0.614839	-0.236393	-0.0328588
pars triangularis	L	0.229848	0.474378	-0.349061	-0.0692965
postcentral	L	0.494084	0.409492	-0.400549	0.170223
precentral	L	0.49599	0.483494	-0.389883	0.156555
rostral middle frontal	L	0.419086	0.61251	-0.372929	0.0257724
superior frontal	L	0.508314	0.556567	-0.372423	0.161754
superior parietal	L	0.439935	0.442966	-0.403693	0.184538
superior temporal	L	0.409009	0.680669	-0.228122	-0.0756085
supramarginal	L	0.485913	0.519396	-0.288382	0.120416
temporal pole	L	-0.0521234	0.58928	0.0796667	-0.479643
transverse temporal	L	0.315275	0.416905	-0.346056	0.0271105
insula	L	0.504559	0.514514	-0.326183	-0.0348631
caudal anterior cingulate	L	0.350889	0.408107	-0.247874	0.184934
cuneus	L	0.0921551	0.00758892	-0.86055	-0.18108
entorhinal	L	0.144212	0.455305	-0.113284	-0.489509
fusiform	L	0.401334	0.577791	-0.330579	-0.115733
isthmus cingulate	L	0.397753	0.236878	-0.588988	-0.0342785
lateral occipital	L	0.330311	0.273662	-0.670501	-0.085388
lateral orbitofrontal	L	0.375732	0.708444	-0.272351	0.00145522
lingual	L	0.185011	-0.049914	-0.811797	-0.114376
medial orbitofrontal	L	0.436055	0.560276	-0.275389	0.0719038
parahippocampal	L	0.272283	0.282921	-0.206736	-0.395308
paracentral	L	0.455503	0.386702	-0.314256	0.250014
pericalcarine	L	-0.00618276	-0.195907	-0.819589	-0.188192
postcentral	L	0.494084	0.409492	-0.400549	0.170223
posterior cingulate	L	0.491635	0.433042	-0.321611	0.19445
precentral	L	0.49599	0.483494	-0.389883	0.156555
precuneus	L	0.495703	0.425706	-0.466341	0.131183
rostral anterior cingulate	L	0.433727	0.537058	-0.294731	0.156281
superior frontal	L	0.508314	0.556567	-0.372423	0.161754
superior parietal	L	0.439935	0.442966	-0.403693	0.184538
frontal pole	L	0.10283	0.0404314	-0.233689	0.0825575
temporal pole	L	-0.0521234	0.58928	0.0796667	-0.479643
caudal anterior cingulate	L	0.350889	0.408107	-0.247874	0.184934
cuneus	L	0.0921551	0.00758892	-0.86055	-0.18108
entorhinal	L	0.144212	0.455305	-0.113284	-0.489509
fusiform	L	0.401334	0.577791	-0.330579	-0.115733
isthmus cingulate	L	0.397753	0.236878	-0.588988	-0.0342785
lateral occipital	L	0.330311	0.273662	-0.670501	-0.085388
lateral orbitofrontal	L	0.375732	0.708444	-0.272351	0.00145522
lingual	L	0.185011	-0.049914	-0.811797	-0.114376
medial orbitofrontal	L	0.436055	0.560276	-0.275389	0.0719038
parahippocampal	L	0.272283	0.282921	-0.206736	-0.395308
paracentral	L	0.455503	0.386702	-0.314256	0.250014
pericalcarine	L	-0.00618276	-0.195907	-0.819589	-0.188192
postcentral	L	0.494084	0.409492	-0.400549	0.170223
posterior cingulate	L	0.491635	0.433042	-0.321611	0.19445
precentral	L	0.49599	0.483494	-0.389883	0.156555
precuneus	L	0.495703	0.425706	-0.466341	0.131183
rostral anterior cingulate	L	0.433727	0.537058	-0.294731	0.156281
superior frontal	L	0.508314	0.556567	-0.372423	0.161754
superior parietal	L	0.439935	0.442966	-0.403693	0.184538
frontal pole	L	0.10283	0.0404314	-0.233689	0.0825575
temporal pole	L	-0.0521234	0.58928	0.0796667	-0.479643
bankssts	R	0.43132	0.540123	-0.0973877	0.0718322
caudal middle frontal	R	0.414661	0.441322	-0.34263	0.238948
fusiform	R	0.401334	0.577791	-0.330579	-0.115733
inferior parietal	R	0.492401	0.491831	-0.255619	0.148437
inferior temporal	R	0.374986	0.67507	-0.173453	-0.153324
lateral occipital	R	0.330311	0.273662	-0.670501	-0.085388
lateral orbitofrontal	R	0.375732	0.708444	-0.272351	0.00145522
middle temporal	R	0.41521	0.662979	-0.189213	-0.0308988
pars opercularis	R	0.291141	0.43434	-0.371476	0.0800875
pars orbitalis	R	0.254332	0.614839	-0.236393	-0.0328588
pars triangularis	R	0.229848	0.474378	-0.349061	-0.0692965
postcentral	R	0.494084	0.409492	-0.400549	0.170223
precentral	R	0.49599	0.483494	-0.389883	0.156555
rostral middle frontal	R	0.419086	0.61251	-0.372929	0.0257724
superior frontal	R	0.508314	0.556567	-0.372423	0.161754
superior parietal	R	0.439935	0.442966	-0.403693	0.184538
superior temporal	R	0.409009	0.680669	-0.228122	-0.0756085
supramarginal	R	0.485913	0.519396	-0.288382	0.120416
temporal pole	R	-0.0521234	0.58928	0.0796667	-0.479643
transverse temporal	R	0.315275	0.416905	-0.346056	0.0271105
insula	R	0.504559	0.514514	-0.326183	-0.0348631
Subcortical Area	Hemisphere	IC1	IC2	IC3	IC4
thalamus	L	0.19	0.2	0.53	-0.17
caudate	L	0.19	0.2	0.53	-0.17
putamen	L	0.25	0.22	0.45	-0.27
pallidum	L	0.02	0.12	0.71	-0.08
hippocampus	L	0.24	0.24	0.42	-0.33
amygdala	L	0.02	0.12	0.71	-0.08
ventral dc	L	-0.17	0.09	0.35	-0.31
thalamus	R	-0.17	0.09	0.35	-0.31
caudate	R	0.25	0.22	0.45	-0.27
putamen	R	0.24	0.24	0.42	-0.33
pallidum	R	-0.02	0.01	0.57	0.05
hippocampus	R	-0.02	0.01	0.57	0.05
amygdala	R	0.15	0.16	0.7	-0.1
ventral dc	R	0.15	0.16	0.7	-0.1
